# Supplementary material for: Development and crystal structures of a potent second-generation dual degrader of BCL-2 and BCL-xL
Source: Nat Commun. 2024 Mar 29;15:2743. doi: 10.1038/s41467-024-46922-4 (PMC10979003; doi:10.1038/s41467-024-46922-4)
Supplement: Supplementary file 4 — Source data [file 41467_2024_46922_MOESM4_ESM.xlsx]

## Sheet: Fig.2b
Figure.2b, right
BCL-2 WT and mutant substrate ubiquitination (% as WT)
				Intensity		after normalization		Intensity		after normalization			Average	STDEV
		WT		32087.4	100	100		35785.7	100	100			100	0
		No 753b		0	0	0		0	0	0			0	0
		F124A		42814.7	133.432	100		35198.8	98.36	98.36			99.18	1.15966
		F124L		35902.7	111.89	100		34485.8	96.3675	96.4			98.2	2.54558
		T125D		36238.5	112.937	100		39063.1	109.158	100			100	0
		G128R		30913.1	96.3403	96.34		36479	101.937	100			98.17	2.58801
		T132S		27989.9	87.2301	87.23		28992.4	81.0166	81.02			84.125	4.39113
		E136A		26570	82.8049	82.8		30582	85.4587	85.46			84.13	1.8809
		E136A G128R F124L		3359.13	10.4687	10.45		2246.75	6.27834	6.3			8.375	2.93449
		E136A G128R		2407.06	7.50158	7.5		1347.43	3.76529	3.8			5.65	2.6163
			IB:Anti BCL-2
											IB:Anti BCL-2
	Area in red box was used for quantification

## Sheet: Fig.2d
Figure.2d, right
BCL-xL WT and mutant substrate ubiquitination (% as WT)
								Average	STDEV
		WT			99.9996	100	100.005	100.001	0.00285767
		No 753b			0	-0.00292147	0.0026778	-8.1224e-05	0.00280052
		Q111A			73.4252	86.6259	90.3479	83.4663	8.8928
		S110A			95.4065	95.9936	98.7671	96.7224	1.79493
		Q111K			66.5906	71.7223	61.3805	66.5645	5.17096
		D107A			28.7551	38.3655	8.77103	25.2972	15.0972
		R103A D107A			0.980221	4.62709	2.06865	2.55865	1.87216
		R103A D107A S110A			14.4459	20.6998	1.81756	12.3211	9.61876
		R103A D107A S110A Q111A			20.0252	28.3174	5.14326	17.8286	11.7422
			Anti-BCL-xL							Anti-BCL-xL								Anti-BCL-xL
		Area in red box was used for quantification

## Sheet: Fig.5
Figure.5d right
BCL-2 WT and mutant substrate ubiquitination (% as WT)
			Intensity		after normalization		Intensity		after normalization				Average	STDEV
	WT		25375.1	100	100		34822.7	100	100				100	0
	No WH244		0	0	0		0	0	0				0	0
	R110A		0	0	0		0	0	0				0	0
	E114A		3212.86	12.6615	12.66		3890.38	11.1719	11.18				11.92	1.04652
	R110A E114A		0	0	0		0	0	0				0	0
	E114A Q118A		5169.55	20.3725	20.37		5228.25	15.0139	15.01				17.69	3.79009
	R110A E114A Q118A		4001.52	15.7695	15.77		2657.13	7.63046	7.63				11.7	5.75585
	R110A E114K		0	0	0		0	0	0				0	0
	R110A E114K Q118A		7471.57	29.4445	29.44		9690.83	27.829	27.83				28.635	1.13844
			IB: Anti-BCL-2								IB: Anti-BCL-2
		Area in red box was used for quantification

## Sheet: Fig. 2c
Software Version	3.14.03
Experiment File Path:	E:\Users\wanyi.hu\binding assay data\Bcl mutants\ternary complex formation\Bcl-2\20230912-Bcl-2 mutants-VCB-753B-ternary complex-repeat.xpt
Protocol File Path:
Plate Number	Plate 1
Date	2023-09-12
Time	18:01:57
Reader Type:	Synergy Neo2
Reader Serial Number:	1805028
Reading Type	Reader
Procedure Details
Plate Type	PE Proxyplate 384 well white (Use plate lid)
Eject plate on completion
Shake	Linear: 0:15 (MM:SS)
	Frequency: 567 cpm (3 mm)
Read	Alpha Endpoint
	A2..P20
	Gain: 200
	Delay after plate movement: 0 msec
	Excitation time: 80 msec
	Delay afer excitation: 120 msec
	Integration Time: 160 msec
	Read Height: 8 mm
Results
Actual Temperature:	25.2
				DN46		DN166
		1	2	3	4	5	6	7	8	9	10	11	12	13	14	15	16	17	18	19	20	21	22	23	24
	A		8	60	85	322	7	108	285	19	158	521	274	23	195	245	123	72	160	51	244					Alpha
	B		24	75	172	28	21	18	124	159	127	186	260	114	107	255	106	156	236	7	333					Alpha
	C		150	17437	9187	8858	7240	8875	8656	8268	8843	8385	9624	8559	9692	7830	8884	8554	9943	9887	12508					Alpha
	D		4	76548	74727	18415	14390	25032	21958	27207	21763	37557	46136	18738	15364	26681	22417	19644	22161	19692	26775					Alpha
	E		212	440422	411902	110165	108551	135373	149208	107419	140338	181229	169369	115132	101374	160595	158041	133951	147196	146486	141642					Alpha
	F		535	802275	737753	371830	355319	300659	368126	325663	321929	411058	399930	283130	280523	379266	436081	330747	306189	344567	301044					Alpha
	G		221	684748	716958	466256	422022	331666	301823	305530	348251	450401	417940	268059	297722	353777	397102	308427	289674	387990	361575					Alpha
	H		6	519278	487851	186566	190399	174063	172759	147908	189716	185631	169921	200054	205474	180058	141804	174803	182303	224718	205815					Alpha
	I		419	101128	79662	41182	34850	37416	39147	34357	35696	28857	31587	42478	42048	34964	38075	33182	46696	40296	44917					Alpha
	J		29	35202	30047	24736	27994	23691	24562	23656	21227	24025	22482	28043	21493	24427	21146	21005	23458	40859	38124					Alpha
	K		220	23278	21599	23480	20233	18116	19977	23074	21171	21068	22333	20548	23633	22935	21557	20576	21468	21869	23359					Alpha
	L		1	11850	10022	22295	22013	24686	18536	24383	21586	24273	23458	21171	21306	27197	22878	24225	27342	24796	31101					Alpha
	M		137	14	208	158	28	108	251	111	96	3	122	152	442	0	525	143	7	8	335					Alpha
	N		4	30	141	254	10	155	0	1	197	120	8	272	270	104	157	72	699	194	49					Alpha
	O		102	2	40	108	23	410	167	39	5	92	89	110	170	3	562	112	0	199	54					Alpha
	P		3	24	414	185	64	226	162	35	168	440	90	2	62	77	128	44	120	1	32					Alpha
				Figure2-C
				DN46		DN166		DN170		DN171		DN172		DN173		DN174		DN175		DN176
		753B Concentration(uM)	80	17437	9187	8858	7240	8875	8656	8268	8843	8385	9624	8559	9692	7830	8884	8554	9943	9887	12508
			20	76548	74727	18415	14390	25032	21958	27207	21763	37557	46136	18738	15364	26681	22417	19644	22161	19692	26775
			5	440422	411902	110165	108551	135373	149208	107419	140338	181229	169369	115132	101374	160595	158041	133951	147196	146486	141642
			1.25	802275	737753	371830	355319	300659	368126	325663	321929	411058	399930	283130	280523	379266	436081	330747	306189	344567	301044
			0.3125	684748	716958	466256	422022	331666	301823	305530	348251	450401	417940	268059	297722	353777	397102	308427	289674	387990	361575
			0.078125	519278	487851	186566	190399	174063	172759	147908	189716	185631	169921	200054	205474	180058	141804	174803	182303	224718	205815
			0.0195312	101128	79662	41182	34850	37416	39147	34357	35696	28857	31587	42478	42048	34964	38075	33182	46696	40296	44917
			0.00488281	35202	30047	24736	27994	23691	24562	23656	21227	24025	22482	28043	21493	24427	21146	21005	23458	40859	38124
			0.0012207	23278	21599	23480	20233	18116	19977	23074	21171	21068	22333	20548	23633	22935	21557	20576	21468	21869	23359
			0.000305176	11850	10022	22295	22013	24686	18536	24383	21586	24273	23458	21171	21306	27197	22878	24225	27342	24796	31101

## Sheet: Fig. 2f
	Software Version	3.14.03
	Experiment File Path:	E:\Users\wanyi.hu\binding assay data\Bcl mutants\ternary complex formation\Bcl-xl mutants-164-5 and 167-169-VCB-Ternary complex formation-20230801.xpt
	Protocol File Path:
	Plate Number	Plate 1
	Date	2023-08-01
	Time	16:15:02
	Reader Type:	Synergy Neo2
	Reader Serial Number:	1805028
	Reading Type	Reader
	Procedure Details
	Plate Type	PE Proxyplate 384 well white (Use plate lid)
	Eject plate on completion
	Shake	Linear: 0:15 (MM:SS)
		Frequency: 567 cpm (3 mm)
	Read	Alpha Endpoint
		Full Plate
		Gain: 200
		Delay after plate movement: 0 msec
		Excitation time: 80 msec
		Delay afer excitation: 120 msec
		Integration Time: 160 msec
		Read Height: 8 mm
	Results
	Actual Temperature:	25.1
				80 uM	20 uM	5 uM	1.25 uM	0.3125 uM	0.0781 uM	0.0195 uM	0.00488 uM	0.00122 Um	0.000305 uM			0.000305 uM	0.00122 Um	0.00488 uM	0.0195 uM0.00488 uM0.00122 uM0.000305 uM	0.0781 uM	0.3125 uM	1.25 uM	5 uM	20 uM	80 uM
			1	2	3	4	5	6	7	8	9	10	11	12	13	14	15	16	17	18	19	20	21	22	23	24
DN164	ABT-263	A	369	11854	22434	18865	19152	21921	27394	24177	25263	29511	16978	41	192	3	253	104	170	1054	826	1181	378	40	11	484	Alpha
		B	51	10672	15892	19384	16296	20015	20323	21867	20447	23188	17436	408	53	20655	19832	33455	208627	959551	1020598	343398	24504	17008	15315	11	Alpha	WH244	DN169
	753B	C	19	31656	62021	873741	2054156	1519640	527713	54716	20122	25318	21262	304	1	15609	19360	31336	172913	984883	930892	308214	20043	14854	12560	19	Alpha
		D	88	13900	59583	932335	2006397	1392737	475677	49052	19780	20616	24644	48	239	18910	24211	27997	78927	500705	1418502	30158	1039445	207140	23876	149	Alpha	753B
	WH244	E	105	14972	13199	34040	565811	1978209	1707201	410873	41939	14394	25652	2	36	21899	36642	25310	74142	501552	1412107	31891	1010296	204962	21758	254	Alpha
		F	55	16442	11524	29677	558204	1706139	1894172	410368	33721	18428	29726	3	3729	25375	18265	19101	16558	18802	19416	12864	14068	9442	5556	192	Alpha	ABT-263
DN165	ABT-263	G	22	8141	12802	11469	15761	13017	20108	20437	15033	16520	18432	1228	126	27491	19793	21742	16339	20693	13747	13881	17033	9108	6544	0	Alpha
		H	51	6816	13700	12151	14703	18386	19150	18825	13472	14524	20803	113	60	24689	21863	35036	5522	986313	1180363	375553	23040	14415	10372	124	Alpha	WH244	DN168
	753B	I	118	27633	180291	759043	1635890	1505611	590249	83990	28252	19766	17841	166	265	18550	17661	34397	7158	1037201	1101850	445484	20001	12066	8518	186	Alpha
		J	246	25900	178181	756057	1533746	1384465	630395	76267	24139	20993	19904	86	12	18994	20346	22766	76395	491038	1460069	1679686	878911	151815	23038	291	Alpha	753B
	WH244	K	3	7645	12197	27686	491025	1202324	1234916	317768	18534	23192	21025	8	118	25063	17916	23588	71395	530551	1329948	1793626	907362	169557	19191	283	Alpha
		L	77	11822	16168	28032	516674	1094649	1239244	265106	16938	22013	23379	345	273	18308	19140	18338	12274	13786	21664	15170	13776	8759	7224	248	Alpha	ABT-263
DN167	ABT-263	M	140	7835	11625	13587	12993	8033	19278	19277	20688	23428	21765	290	100	20702	19387	20990	11255	16912	16182	13040	14648	9531	9705	0	Alpha
		N	374	5558	11637	13782	13516	9604	32074	23413	17142	17534	21603	167	53	18563	18203	31484	193800	1140323	1356342	477234	22339	13274	11348	126	Alpha	WH244	DN167
	753B	O	440	35525	274898	1113097	1520580	1847042	465881	59164	22921	22030	20970	0	2	17329	21707	39072	237252	1136483	1356599	493523	28969	21676	11459	3	Alpha
		P	0	39211	314409	1100372	1605891	1603126	513868	69006	21100	27450	25773	58	41	136	159	61	621	222	3710	969	226	351	59	460	Alpha
					Figure2-f						Figure2-f						Figure2-f						Figure2-f						Figure2-f
	Compounds' concentration (uM)		ABT-263-DN164		753B-DN164		WH244-DN164		ABT-263-DN165		753B-DN165		WH244-DN165		ABT-263-DN167		753B-DN167		WH244-DN167		ABT-263-DN168		753B-DN168		WH244-DN168		ABT-263-DN169		753B-DN169		WH244-DN169
		80	11854	10672	31656	13900	14972	16442	8141	6816	27633	25900	7645	11822	7835	5558	35525	39211	11348	11459	7224	9705	23038	19191	10372	8518	5556	6544	23876	21758	15315	12560
		20	22434	15892	62021	59583	13199	11524	12802	13700	180291	178181	12197	16168	11625	11637	274898	314409	13274	21676	8759	9531	151815	169557	14415	12066	9442	9108	207140	204962	17008	14854
		5	18865	19384	873741	932335	34040	29677	11469	12151	759043	756057	27686	28032	13587	13782	1113097	1100372	22339	28969	13776	14648	878911	907362	23040	20001	14068	17033	1039445	1010296	24504	20043
		1.25	19152	16296	2054156	2006397	565811	558204	15761	14703	1635890	1533746	491025	516674	12993	13516	1520580	1605891	477234	493523	15170	13040	1679686	1793626	375553	445484	12864	13881	30158	31891	343398	308214
		0.3125	21921	20015	1519640	1392737	1978209	1706139	13017	18386	1505611	1384465	1202324	1094649	8033	9604	1847042	1603126	1356342	1356599	21664	16182	1460069	1329948	1180363	1101850	19416	13747	1418502	1412107	1020598	930892
		0.078125	27394	20323	527713	475677	1707201	1894172	20108	19150	590249	630395	1234916	1239244	19278	32074	465881	513868	1140323	1136483	13786	16912	491038	530551	986313	1037201	18802	20693	500705	501552	959551	984883
		0.0195312	24177	21867	54716	49052	410873	410368	20437	18825	83990	76267	317768	265106	19277	23413	59164	69006	193800	237252	12274	11255	76395	71395	5522	7158	16558	16339	78927	74142	208627	172913
		0.00488281	25263	20447	20122	19780	41939	33721	15033	13472	28252	24139	18534	16938	20688	17142	22921	21100	31484	39072	18338	20990	22766	23588	35036	34397	19101	21742	27997	25310	33455	31336
		0.0012207	29511	23188	25318	20616	14394	18428	16520	14524	19766	20993	23192	22013	23428	17534	22030	27450	18203	21707	19140	19387	20346	17916	21863	17661	18265	19793	24211	36642	19832	19360
		0.000305176	16978	17436	21262	24644	25652	29726	18432	20803	17841	19904	21025	23379	21765	21603	20970	25773	18563	17329	18308	20702	18994	25063	24689	18550	25375	27491	18910	21899	20655	15609
			DN164						DN165						DN167						DN168						DN169

## Sheet: Fig. 3g
Software Version	3.12.08
Experiment File Path:	C:\Users\lyud\MTS_10-14-2022.xpt
Protocol File Path:	C:\Users\Public\Documents\Protocols\MTS_copy.prt
Plate Number	Plate 1
Date	2022-10-14
Time	18:14:15
Reader Type:	Synergy Neo2
Reader Serial Number:	2205042F
Reading Type	Reader
Procedure Details
Plate Type	96 WELL PLATE (Use plate lid)
Eject plate on completion
Shake	Linear: 0:10 (MM:SS)
	Frequency: 567 cpm (3 mm)
Read	Absorbance Endpoint
	Full Plate
	Wavelengths: 490
	Read Speed: Normal, Delay: 50 msec, Measurements/Data Point: 8
Results
Actual Temperature:	25
		1	2	3	4	5	6	7	8	9	10	11	12
	A	0.039	0.037	0.037	0.037	0.037	0.037	0.039	0.037	0.041	0.039	0.042	0.037	490
	B	0.04	0.218	0.275	0.384	0.711	0.922	1.035	1.021	1.09	0.963	0.974	0.037	490	ABT263
	C	0.038	0.218	0.281	0.383	0.807	0.969	0.982	1.023	1.105	1.218	1.299	0.038	490
	D	0.038	0.221	0.273	0.41	0.92	1.136	1.29	1.166	1.227	1.256	1.164	0.038	490
	E	0.038	0.223	0.528	0.729	0.971	1.144	1.03	1.091	1.222	1.215	1.225	0.038	490	DT2216
	F	0.038	0.226	0.554	0.637	0.796	0.896	1.038	1.338	1.064	1.235	1.388	0.039	490
	G	0.038	0.229	0.498	0.653	0.774	0.988	1.121	1.157	1.198	1.435	1.19	0.038	490
	H	0.038	0.038	0.038	0.037	0.038	0.038	0.037	0.038	0.037	0.037	0.037	0.037	490
Software Version	3.12.08
Experiment File Path:	C:\Users\lyud\MTS_10-14-2022 2.xpt
Protocol File Path:	C:\Users\Public\Documents\Protocols\MTS_copy.prt
Plate Number	Plate 2
Date	2022-10-14
Time	18:18:52
Reader Type:	Synergy Neo2
Reader Serial Number:	2205042F
Reading Type	Reader
Procedure Details
Plate Type	96 WELL PLATE (Use plate lid)
Eject plate on completion
Shake	Linear: 0:10 (MM:SS)
	Frequency: 567 cpm (3 mm)
Read	Absorbance Endpoint
	Full Plate
	Wavelengths: 490
	Read Speed: Normal, Delay: 50 msec, Measurements/Data Point: 8
Results
Actual Temperature:	25.1
		1	2	3	4	5	6	7	8	9	10	11	12
	A	0.039	0.038	0.037	0.037	0.037	0.037	0.038	0.036	0.038	0.037	0.05	0.037	490
	B	0.039	0.224	0.264	0.279	0.325	0.458	0.714	0.926	1.126	1.247	1.274	0.037	490	753b
	C	0.045	0.22	0.28	0.322	0.365	0.534	0.798	1.056	1.24	1.2	1.317	0.037	490
	D	0.038	0.222	0.298	0.311	0.361	0.507	0.852	1.022	1.17	1.341	1.383	0.037	490
	E	0.039	0.224	0.268	0.264	0.29	0.357	0.575	0.918	1.291	1.21	1.368	0.04	490	WH244
	F	0.038	0.227	0.263	0.276	0.284	0.355	0.572	0.979	1.158	1.204	1.335	0.038	490
	G	0.038	0.225	0.274	0.269	0.299	0.334	0.581	0.964	1.163	1.315	1.39	0.038	490
	H	0.04	0.04	0.049	0.049	0.038	0.039	0.038	0.037	0.039	0.038	0.037	0.037	490

## Sheet: Fig. 4a & 4b
Software Version	3.12.08
Experiment File Path:
Protocol File Path:
Plate Number	Plate 9
Date	2023-01-18
Time	18:12:28
Reader Type:	Synergy Neo2
Reader Serial Number:	2205042F
Reading Type	Reader
Procedure Details
Plate Type	96 WELL PLATE (Use plate lid)
Eject plate on completion
Read	Luminescence Endpoint
	Full Plate
	Integration Time: 0:01.00 (MM:SS.ss)
	Filter Set 1
	Emission: 450/50
	Optics: Top, Gain: 135
	Read Speed: Normal, Delay: 0 msec
	Extended Dynamic Range
	Read Height: 6 mm
Results
Actual Temperature:	23.1
		1	2	3	4	5	6	7	8	9	10	11	12
	A	241	174	138	115	106	70	189	189	220	154	122	99	450/50	BCL-xl
	B	216	173	145	95	85	70	208	170	180	157	115	78	450/50
	C	448	413	342	385	275	218	442	424	440	405	371	350	450/50	BCL-2
	D	396	436	362	341	278	219	378	426	396	350	400	320	450/50
	E	10	11	7	7	6	9	8	6	10	9	13	9	450/50
	F	6	9	10	7	13	8	4	6	10	10	10	3	450/50
	G	7	8	7	11	13	9	6	14	6	6	89	6	450/50
	H	9	14	11	15	7	9	7	8	3	8	11	12	450/50
		WH244						753b					8.6
	nM	0	1.2	3.7	11.1	33.3	100	0	1.2	3.7	11.1	33.3	100		BCL-xl
		232	165	129	106	97	61	180	180	211	145	113	90
		207	164	136	86	76	61	199	161	171	148	106	69		BCL-2
		439	404	333	376	266	209	433	415	431	396	362	341
		387	427	353	332	269	210	369	417	387	341	391	311
	204.5	113.447	80.6846	63.0807	51.8337	47.4328	29.8289	88.0196	88.0196	103.178	70.9046	55.2567	44.0098
		101.222	80.1956	66.5037	42.0538	37.1638	29.8289	97.3105	78.7286	83.6186	72.3716	51.8337	33.7408
	407	107.862	99.2629	81.8182	92.3833	65.3563	51.3514	106.388	101.966	105.897	97.2973	88.9435	83.7838
		95.086	104.914	86.7322	81.5725	66.0934	51.5971	90.6634	102.457	95.086	83.7838	96.0688	76.4128

## Sheet: Fig. 4c
Software Version	3.12.08
Experiment File Path:
Protocol File Path:
Plate Number	Plate 5
Date	2023-01-18
Time	19:48:19
Reader Type:	Synergy Neo2
Reader Serial Number:	2205042F
Reading Type	Reader
Procedure Details
Plate Type	96 WELL PLATE (Use plate lid)
Eject plate on completion
Read	Luminescence Endpoint
	Full Plate
	Integration Time: 0:01.00 (MM:SS.ss)
	Filter Set 1
	Emission: 450/50
	Optics: Top, Gain: 135
	Read Speed: Normal, Delay: 0 msec
	Extended Dynamic Range
	Read Height: 6 mm
Results
Actual Temperature:	23.2
		1	2	3	4	5	6	7	8	9	10	11	12
	A	223	201	205	171	123	103	67	65	92	8	5	6	450/50
	B	251	177	200	177	90	77	89	66	68	14	9	11	450/50
	C	225	187	176	197	194	129	127	90	96	11	4	14	450/50
	D	233	188	152	178	194	182	137	84	91	11	7	8	450/50
	E	239	216	174	170	163	107	104	91	81	8	12	5	450/50
	F	232	196	162	199	143	131	87	71	84	5	9	7	450/50
	G	233	215	199	196	213	191	136	126	124	15	7	8	450/50
	H	252	181	174	231	178	210	192	152	141	6	8	7	450/50
													8.54167
		214	192	196	162	114	94	58	56	83
		242	168	191	168	81	68	80	57	59
		216	178	167	188	185	120	118	81	87
		224	179	143	169	185	173	128	75	82
		230	207	165	161	154	98	95	82	72
		223	187	153	190	134	122	78	62	75
		224	206	190	187	204	182	127	117	115
		243	172	165	222	169	201	183	143	132
		227
	min	0	10	20	30	60	120	240	360	480
Bcl-xL	WH244 100 nM	94.2731	84.5815	86.3436	71.3656	50.2203	41.4097	25.5507	24.6696	36.5639
		106.608	74.0088	84.141	74.0088	35.6828	29.9559	35.2423	25.1101	25.9912
	WH244 10 nM	95.1542	78.4141	73.5683	82.8194	81.4978	52.8634	51.9824	35.6828	38.326
		98.6784	78.8546	62.9956	74.4493	81.4978	76.2115	56.3877	33.0396	36.1233
	753b 100 nM	101.322	91.1894	72.6872	70.9251	67.8414	43.1718	41.8502	36.1233	31.7181
		98.2379	82.3789	67.4009	83.7004	59.0308	53.7445	34.3612	27.3128	33.0396
	753b 10 nM	98.6784	90.7489	83.7004	82.3789	89.8678	80.1762	55.9471	51.5419	50.6608
		107.048	75.7709	72.6872	97.7974	74.4493	88.5463	80.6167	62.9956	58.1498

## Sheet: Fig. 4d
Software Version	3.12.08
Experiment File Path:
Protocol File Path:
Plate Number	Plate 4
Date	2023-01-18
Time	19:46:01
Reader Type:	Synergy Neo2
Reader Serial Number:	2205042F
Reading Type	Reader
Procedure Details
Plate Type	96 WELL PLATE (Use plate lid)
Eject plate on completion
Read	Luminescence Endpoint
	Full Plate
	Integration Time: 0:01.00 (MM:SS.ss)
	Filter Set 1
	Emission: 450/50
	Optics: Top, Gain: 135
	Read Speed: Normal, Delay: 0 msec
	Extended Dynamic Range
	Read Height: 6 mm
Results
Actual Temperature:	23.2
		1	2	3	4	5	6	7	8	9	10	11	12
	A	590	574	592	470	516	392	328	259	242	15	9	15	450/50
	B	596	558	531	536	473	421	305	277	250	13	9	6	450/50
	C	529	477	505	482	457	446	483	397	415	8	9	10	450/50
	D	548	509	496	426	519	478	423	357	391	9	6	8	450/50
	E	576	484	480	490	479	421	410	336	334	10	5	10	450/50
	F	562	550	450	479	451	437	441	304	331	8	5	4	450/50
	G	571	469	502	459	503	492	485	463	553	11	9	10	450/50
	H	598	592	504	525	460	519	569	473	538	10	7	13	450/50
													9.125
		581	565	583	461	507	383	319	250	233
		587	549	522	527	464	412	296	268	241
		520	468	496	473	448	437	474	388	406
		539	500	487	417	510	469	414	348	382
		567	475	471	481	470	412	401	327	325
		553	541	441	470	442	428	432	295	322
		562	460	493	450	494	483	476	454	544
		589	583	495	516	451	510	560	464	529
		562.25
	min	0	10	20	30	60	120	240	360	480
Bcl-2	WH244 100 nM	103.381	100.534	103.737	82.0285	90.2135	68.1495	56.7616	44.484	41.4591
		104.448	97.6868	92.8826	93.7722	82.5623	73.3096	52.669	47.6868	42.8826
	WH244 10 nM	92.5267	83.274	88.2562	84.1637	79.7153	77.758	84.3416	69.0391	72.242
		95.9075	88.968	86.6548	74.1993	90.7473	83.452	73.6655	61.9217	67.9715
	753b 100 nM	100.89	84.5196	83.8078	85.5872	83.6299	73.3096	71.3523	58.1851	57.8292
		98.3986	96.2633	78.4698	83.6299	78.6477	76.1566	76.8683	52.4911	57.2954
	753b 10 nM	100	81.8505	87.7224	80.0712	87.9004	85.9431	84.6975	80.7829	96.7972
		104.804	103.737	88.0783	91.8149	80.2491	90.7473	99.6441	82.5623	94.1281

## Sheet: Fig. 4e
Software Version	3.14.03
Experiment File Path:	E:\Users\wanyi.hu\binding assay data\Bcl mutants\ternary complex formation\Bcl-xl mutants-164-VCB-Ternary complex formation-20230801.xpt
Protocol File Path:
Plate Number	Plate 1
Date	2023-08-01
Time	12:17:24
Reader Type:	Synergy Neo2
Reader Serial Number:	1805028
Reading Type	Reader
Procedure Details
Plate Type	PE Proxyplate 384 well white (Use plate lid)
Eject plate on completion
Shake	Linear: 0:15 (MM:SS)
	Frequency: 567 cpm (3 mm)
Read	Alpha Endpoint
	Full Plate
	Gain: 200
	Delay after plate movement: 0 msec
	Excitation time: 80 msec
	Delay afer excitation: 120 msec
	Integration Time: 160 msec
	Read Height: 8 mm
Results
Actual Temperature:	25.2
		1	2	3	4	5	6	7	8	9	10	11	12	13	14	15	16	17	18	19	20	21	22	23	24
	A	15	114	3	56	8	85	159	277	10	118	129	93	135	142	11	11	23	1	45	1	112	51	97	95	Alpha
	B	5	64	26	139	5	5	4	101	9	19	157	124	389	66	0	2	6	124	161	2	3	293	27	5	Alpha
	C	21	85	166	74	213	109	211	13	121	84	116	228	25	3	96	83	112	98	286	396	20	67	74	194	Alpha
	D	164	8	84	385	50	321	135	150	18	54	198	20	94	144	277	234	148	17	3	154	21	9	83	15	Alpha
	E	4	1	10	0	103	115	78	1	8	2	104	152	26	26	169	144	5	745	1	226	260	139	6	76	Alpha
	F	12	15	39	125	12	75	18	163	62	194	131	96	63	113	4	26	395	162	20	16	31	70	478	2	Alpha
	G	12	66	113	1092	226	797	206	114	4	53	110	35	86	26	72	121	14	100	98	0	347	15	57	167	Alpha
753B	H	15	4861	39558	523999	810900	381718	58457	11114	8926	8970	9644	131	304	138	172	75	46	42	110	239	147	6	260	257	Alpha
	I	92	5449	40065	474636	750618	396822	55481	12850	12473	8723	8841	1518	124	3	52	119	10	0	249	215	3	1	64	184	Alpha
ABT-263	J	2	6168	7446	6455	8435	7599	9204	7872	9361	13431	13511	1906	140	4	7	178	105	230	20	0	323	3	2	10	Alpha
	K	10	5730	3317	6322	6157	8061	8433	7802	8561	9237	10200	14863	6	16	11	285	2	0	113	8	60	62	63	16	Alpha
753B	L	16	7446	35351	454785	744251	260360	42848	10287	10594	9726	8163	16026	8	187	63	6	8	9	8	5	302	103	146	224	Alpha
	M	141	10416	33985	429104	703643	307897	41674	10773	8775	11941	11415	12727	543	142	276	0	55	99	207	46	161	45	130	30	Alpha
WH244	N	86	6238	6586	29428	430111	631714	304201	52507	10432	12279	11142	20972	121	19	23	7	47	166	210	3	269	144	146	108	Alpha
	O	394	5940	11299	44486	490113	674733	384434	58576	16494	14900	17598	171	0	15	80	236	373	6	99	1	10	210	453	0	Alpha
	P	239	205	0	9	790	449	697	760	76	269	2	129	171	29	5	288	2	31	42	371	98	170	217	91	Alpha
			80 Um	20 Um	5 um	1.25 um	0.3125 um	0.0781 um	0.0195 um	0.00488 um	0.00122 um	0.000305 Um
				Figure4-e
		753B		ABT-263		753B		WH244
DN164 concentration (uM)	80	4861	5449	6168	5730	7446	10416	6238	5940
	20	39558	40065	7446	3317	35351	33985	6586	11299
	5	523999	474636	6455	6322	454785	429104	29428	44486
	1.25	810900	750618	8435	6157	744251	703643	430111	490113
	0.3125	381718	396822	7599	8061	260360	307897	631714	674733
	0.078125	58457	55481	9204	8433	42848	41674	304201	384434
	0.0195312	11114	12850	7872	7802	10287	10773	52507	58576
	0.00488281	8926	12473	9361	8561	10594	8775	10432	16494
	0.0012207	8970	8723	13431	9237	9726	11941	12279	14900
	0.000305176	9644	8841	13511	10200	8163	11415	11142	17598

[truncated: 24 more sheets: Fig. 4f_753b, Fig. 4f_ABT263, Fig. 4f_WH244, Fig. 4g, Fig. 4h, Fig. 5e, Supp Fig. 7a-753b, Supp Fig. 7a-b-c-d-e-f-g753b, SI-Fig7-b-c-d-753B-Ki-2, SI-Fig7-b-c-d-e-753B-Ki-3, SI-Fig7-e-753B-Ki-1, SI-Fig7-f-753B-Bcl-2-Ki-3, SI-Fig7-f-g-753B-Bcl-2-Ki-2, SI-Fig7-g-753B-Bcl-2-Ki-3, SI-Fig7-h-753B-Ki in table, SI-Fig11-compounds-Bcl-2-Ki, SI-Fig12-a-b-c-d-e-f-g-h-WH244-, SI-Fig12-a-b-WH244-Ki-1st, SI-Fig12-a-c-d-e-f-g-h-WH244-Ki, SI-Fig12-b-c-d-e-f-g-h-WH244-Ki …]
